# Supplementary material for: Biomarkers Associated with Depression Improvement in Veterans with Gulf War Illness Using the Low-Glutamate Diet
Source: Nutrients. 2024 Jul 13;16(14):2255. doi: 10.3390/nu16142255 (PMC11280460; doi:10.3390/nu16142255)
Supplement: Supplementary file 1 [file nutrients-16-02255-s001.zip]

Archive with 1 entries (1 files):
- nutrients-3078311-supplementary.pdf
